# Supplementary material for: A survey on UK researchers’ views regarding their experiences with the de-identification, anonymisation, release methods and re-identification risk estimation for clinical trial datasets
Source: Clin Trials. 2024 Jun 19;22(1):11–23. doi: 10.1177/17407745241259086 (PMC11809122; doi:10.1177/17407745241259086)
Supplement: sj-xlsx-9-ctj-10.1177_17407745241259086 – Supplemental material for A survey on UK researchers’ views regarding their experiences with the de-identification, anonymisation, release methods and re-identification risk estimation for clinical trial datasets [file sj-xlsx-9-ctj-10.1177_17407745241259086.xlsx]

## Sheet: Sheet1
ID	Duration in survey	Email	Q1 Participant Consent Form	Q2 Eligibility.	Q3 Are you based in the United Kingdom (UK)?	Q4 Place of work. Are you currently affiliated to, or working at?	Q5 What is your current job title or role? (Please choose the closest)	Q6 Years of experience in that role	Q7 How are_were you involved	Q8 Years of experience in dealing with	Q9 Which kind of documents do you currently use to assist you	Q10A The process of how to de-identify_anonymise	Q10B The process for releasing	Q10C The assessment of the re-identification risk	Q11 Which process do you mostly use for releasing	Q12 experience in the process	Q13 experience in the process of releasing	Q14 experience in the process of maintaining released	Q15 Are you aware of or ever come across re-identification risk scores for assisting in the release	Q16 Which scenario(s) do you consider for calculating the re-identification risk score?	Q17 Please, describe how the calculated re-identification risk scores inform the process for data release.	Q18 Which program do you use for calculating the re-identification risk scores?	Q19 advantages disadvantages of using re-identification risk scores	Q20 How likely are you going to continue to use/generate the re-identification risk score	Q21 What are the barrier for not using the re-identification risk scores (please tick all that apply)	Q22A Data format: number of participants, data standard/software used in datasets	Q22B Data Uniqueness: are there any unique values? Is there too much granularity in the datasets?	Q22C Sensitivity: the data still contains sensitivity information	Q23A Motivation: Existence of a motivated individual(s)	Q23B Auxilliary information: Existence of matching datasets	Q23C Geographical location	Q23D Consequence harmful to individuals	Q23E Consequence harmful to your organisation	Q24 any other aspects you consider before release
1	00:04:54	anonymous	I confirm I have read the above and give my consent.	Yes	Yes	an UKCRC (Fully or provisionally) Registered Unit	Senior Statistician	More than 10	Creation/Generation of de-identified/anonymised dataset;Evaluation/Assessment/Peer review of de-identified/anonymised dataset;	3 to 5	Both internal and external documents/guidance	Yes (documents/guidance implemented)	Yes (documents/guidance implemented)		De-identification followed by anonymisation, under controlled access	***redacted***	***redacted***	***redacted***	I have heard about them, but I am not so sure what they are							Always	Always	Always	Often	Rarely	Sometimes	Always	Always	***redacted***
2	00:27:24	anonymous	I confirm I have read the above and give my consent.	Yes	Yes	an UKCRC (Fully or provisionally) Registered Unit	Director / Senior Manager	More than 10	Approval of the release of de-identified/anonymised dataset;Creation/Generation of de-identified/anonymised dataset;Generation/Evaluation/Assessment of de-identified/anonymised dataset re-identification risk;	More than 10	Both internal and external documents/guidance	No (this process is not covered)	Yes (documents/guidance implemented)	Yes (documents/guidance implemented)	Only de-identification, under controlled access	***redacted***	***redacted***	***redacted***	I have a general understanding, but do not use them						Lack of funding;Lack of time ;Lack of relevant training; ***redacted***	Always	Rarely	Often	Always	Rarely	Often	Sometimes	Sometimes	***redacted***
3	00:08:34	anonymous	I confirm I have read the above and give my consent.	Yes	Yes	an UKCRC (Fully or provisionally) Registered Unit	Professor / Line manager	6 or 10	Creation/Generation of de-identified/anonymised dataset;	6 or 10	Both internal and external documents/guidance	Yes (documents/guidance implemented)	Yes (documents/guidance implemented)	No (this process is not covered)	De-identification followed by anonymisation, under controlled access	***redacted***	***redacted***	***redacted***	I have a general understanding, but do not use them						Lack of time ;Lack of relevant training;	Always	Always	Always	Rarely	Rarely	Often	Always	Sometimes	***redacted***
4	00:15:59	anonymous	I confirm I have read the above and give my consent.	Yes	Yes	an UKCRC (Fully or provisionally) Registered Unit	Statistician	More than 10	Creation/Generation of de-identified/anonymised dataset;Uploading/Maintenance/Distribution of de-identified/anonymised dataset;	3 to 5	Both internal and external documents/guidance	No (this process is not covered)	No (this process is not covered)	No (this process is not covered)	Only de-identification, under controlled access	***redacted***	***redacted***	***redacted***	I have heard about them, but I am not so sure what they are							Always	Always	Always	Rarely	Rarely	Always	Often	Often	***redacted***
5	00:00:36	anonymous	I confirm I have read the above and give my consent.	No
6	00:00:33	anonymous	I confirm I have read the above and give my consent.	No
7	00:00:17	anonymous	I confirm I have read the above and give my consent.	No
8	00:06:41	anonymous	I confirm I have read the above and give my consent.	Yes	Yes	Other	Principal investigator	More than 10	Approval of the release of de-identified/anonymised dataset;Generation/Evaluation/Assessment of de-identified/anonymised dataset re-identification risk;	0 to 2	Only externally sourced documents/guidance				Only de-identification, under controlled access	***redacted***	***redacted***	***redacted***	I have heard about them, but I am not so sure what they are							Always	Always	Always	Often	Often	Sometimes	Rarely	Sometimes	***redacted***
9	00:15:44	anonymous	I confirm I have read the above and give my consent.	Yes	Yes	Other	Retired	More than 10	Creation/Generation of de-identified/anonymised dataset;Evaluation/Assessment/Peer review of de-identified/anonymised dataset;Approval of the release of de-identified/anonymised dataset;	6 or 10	Only internally developed documents/guidance	No (this process is not covered)	No (this process is not covered)	No (this process is not covered)	Only de-identification, under open access	***redacted***	***redacted***	***redacted***	I have never heard of them							Often	Rarely	Often	Rarely	Never	Never	Sometimes	Never
10	00:13:45	anonymous	I confirm I have read the above and give my consent.	Yes	Yes	Other	Professor and Chair of Statistics	6 or 10	Evaluation/Assessment/Peer review of de-identified/anonymised dataset;	More than 10	Only internally developed documents/guidance	Yes (documents/guidance implemented)	Yes (documents/guidance implemented)	No (this process is not covered)	De-identification followed by anonymisation, under controlled access	***redacted***	***redacted***	***redacted***	I have never heard of them							Always	Rarely	Always	Never	Rarely	Never	Sometimes	Never	***redacted***
11	00:01:03	anonymous	I confirm I have read the above and give my consent.	No
12	00:10:14	anonymous	I confirm I have read the above and give my consent.	Yes	Yes	an UKCRC (Fully or provisionally) Registered Unit	Researcher (Research fellow/associate)	6 or 10	Uploading/Maintenance/Distribution of de-identified/anonymised dataset;	3 to 5	Only internally developed documents/guidance				Not applicable	***redacted***	***redacted***	***redacted***	I have a general understanding, but do not use them						Lack of relevant training;Lack of time ;	Always	Always	Always	Rarely	Sometimes	Sometimes	Always	Often	***redacted***
13	00:08:27	anonymous	I confirm I have read the above and give my consent.	Yes	Yes	an UKCRC (Fully or provisionally) Registered Unit	Senior Statistician	6 or 10	Creation/Generation of de-identified/anonymised dataset;Evaluation/Assessment/Peer review of de-identified/anonymised dataset;Approval of the release of de-identified/anonymised dataset;Generation/Evaluation/Assessment of de-identified/anonymised dataset re-identification risk;Uploading/Maintenance/Distribution of de-identified/anonymised dataset;	6 or 10	Both internal and external documents/guidance	Yes (documents/guidance implemented)	Yes (documents/guidance implemented)	No (this process is not covered)	De-identification followed by anonymisation, under controlled access	***redacted***	***redacted***	***redacted***	I have a general understanding, but do not use them						Lack of funding;Lack of relevant training;Lack of time ; ***redacted***	Always	Often	Often	Always	Often	Rarely	Always	Always	***redacted***
14	00:00:45	anonymous	I confirm I have read the above and give my consent.	No
15	00:07:13	anonymous	I confirm I have read the above and give my consent.	Yes	Yes	an UKCRC (Fully or provisionally) Registered Unit	Senior Statistician	3 to 5	Creation/Generation of de-identified/anonymised dataset;Approval of the release of de-identified/anonymised dataset;Uploading/Maintenance/Distribution of de-identified/anonymised dataset;	0 to 2	Both internal and external documents/guidance	Yes (but document/guidance under construction)	Yes (but document/guidance under construction)	No (this process is not covered)	De-identification followed by anonymisation, under controlled access	***redacted***	***redacted***	***redacted***	I have heard about them, but I am not so sure what they are							Always	Always	Always	Often	Sometimes	Sometimes	Sometimes	Sometimes	***redacted***
16	00:17:17	anonymous	I confirm I have read the above and give my consent.	Yes	Yes	an UKCRC (Fully or provisionally) Registered Unit	Governance facilitator	3 to 5	Generation/Evaluation/Assessment of de-identified/anonymised dataset re-identification risk;Creation/Generation of de-identified/anonymised dataset;	0 to 2	Both internal and external documents/guidance	Yes (but document/guidance under construction)	Yes (but document/guidance under construction)	No (this process is not covered)	Only de-identification, under controlled access	***redacted***	***redacted***	***redacted***	I have heard about them, but I am not so sure what they are							Always	Often	Always	Sometimes	Often	Rarely	Often	Sometimes	***redacted***
17	00:11:06	anonymous	I confirm I have read the above and give my consent.	Yes	Yes	an UKCRC (Fully or provisionally) Registered Unit	Director / Senior Manager	More than 10	Approval of the release of de-identified/anonymised dataset;Evaluation/Assessment/Peer review of de-identified/anonymised dataset;	0 to 2	Both internal and external documents/guidance	Yes (documents/guidance implemented)	Yes (but document/guidance under construction)	Yes (documents/guidance implemented)	Only de-identification, under controlled access	***redacted***	***redacted***	***redacted***	I have never heard of them							Always	Often	Always	Always	Often	Rarely	Often	Always
18	00:01:38	anonymous	I confirm I have read the above and give my consent.	No
19	00:00:16	anonymous	I confirm I have read the above and give my consent.	No
20	00:42:53	anonymous	I confirm I have read the above and give my consent.	Yes	Yes	an UKCRC (Fully or provisionally) Registered Unit	Director / Senior Manager	3 to 5	Approval of the release of de-identified/anonymised dataset;Evaluation/Assessment/Peer review of de-identified/anonymised dataset;Generation/Evaluation/Assessment of de-identified/anonymised dataset re-identification risk;	0 to 2	Only internally developed documents/guidance	Yes (but document/guidance under construction)	No (this process is not covered)	Yes (but document/guidance under construction)	De-identification followed by anonymisation, under controlled access	***redacted***	***redacted***	***redacted***	I have never heard of them							Always	Always	Always	Always	Always	Sometimes	Always	Always	***redacted***
21	00:04:01	anonymous	I confirm I have read the above and give my consent.	Yes	Yes	an UKCRC (Fully or provisionally) Registered Unit	Principal investigator	3 to 5	Creation/Generation of de-identified/anonymised dataset;Approval of the release of de-identified/anonymised dataset;Evaluation/Assessment/Peer review of de-identified/anonymised dataset;Generation/Evaluation/Assessment of de-identified/anonymised dataset re-identification risk;	3 to 5	None				Only de-identification, under controlled access	***redacted***	***redacted***	***redacted***	I have heard about them, but I am not so sure what they are							Often	Sometimes	Often	Rarely	Sometimes	Rarely	Often	Sometimes	***redacted***
22	00:49:25	anonymous	I confirm I have read the above and give my consent.	Yes	Yes	an UKCRC (Fully or provisionally) Registered Unit	Researcher (Research fellow/associate)	3 to 5	Creation/Generation of de-identified/anonymised dataset;Approval of the release of de-identified/anonymised dataset;Uploading/Maintenance/Distribution of de-identified/anonymised dataset;Creation of SOPs and guidelines for de-identifying and releasing datasets;	3 to 5	Both internal and external documents/guidance	Yes (but document/guidance under construction)	Yes (documents/guidance implemented)	No (this process is not covered)	De-identification followed by some aspects of anonymisation,***redacted***	***redacted***	***redacted***	***redacted***	I have a general understanding, but do not use them						Lack of funding;Lack of relevant training;Lack of time ; ***redacted***	Always	Always	Always	Always	Often	Often	Always	Always	***redacted***
23	00:04:36	anonymous	I confirm I have read the above and give my consent.	Yes	Yes	an UKCRC (Fully or provisionally) Registered Unit	Trial manager / coordinator	0 to 2	Creation/Generation of de-identified/anonymised dataset;Evaluation/Assessment/Peer review of de-identified/anonymised dataset;Approval of the release of de-identified/anonymised dataset;Generation/Evaluation/Assessment of de-identified/anonymised dataset re-identification risk;Uploading/Maintenance/Distribution of de-identified/anonymised dataset;	3 to 5	Both internal and external documents/guidance	Yes (documents/guidance implemented)	Yes (but document/guidance under construction)	Yes (but document/guidance under construction)	De-identification followed by anonymisation, under controlled access	***redacted***	***redacted***	***redacted***	I have never heard of them							Always	Rarely	Always	Rarely	Rarely	Never	Always	Always	***redacted***
24	02:26:20	anonymous	I confirm I have read the above and give my consent.	Yes	Yes	an UKCRC (Fully or provisionally) Registered Unit	Head of IT	3 to 5	Creation/Generation of de-identified/anonymised dataset;Uploading/Maintenance/Distribution of de-identified/anonymised dataset;	More than 10	Both internal and external documents/guidance	Yes (documents/guidance implemented)	Yes (documents/guidance implemented)	Yes (but document/guidance under construction)	De-identification followed by anonymisation, under controlled access	***redacted***	***redacted***	***redacted***	I have a general understanding, but do not use them						Lack of relevant training;	Always	Often	Always	Always	Always	Always	Always	Always	***redacted***
25	01:06:09	anonymous	I confirm I have read the above and give my consent.	Yes	Yes	Other	Senior Researcher	More than 10	Not directly involved;	0 to 2	Not applicable				Not applicable	***redacted***	***redacted***	***redacted***	I have never heard of them							Often	Often	Often	Often	Often	Rarely	Sometimes	Often	***redacted***
26	00:01:22	anonymous	I confirm I have read the above and give my consent.	No
27	00:08:25	anonymous	I confirm I have read the above and give my consent.	Yes	Yes	an UKCRC (Fully or provisionally) Registered Unit	Senior Statistician	More than 10	Creation/Generation of de-identified/anonymised dataset;Uploading/Maintenance/Distribution of de-identified/anonymised dataset;	More than 10	Both internal and external documents/guidance	Yes (documents/guidance implemented)	Yes (documents/guidance implemented)	Yes (but document/guidance under construction)	Only de-identification, under controlled access	***redacted***	***redacted***	***redacted***	I have a general understanding, but do not use them						Lack of relevant training;	Always	Often	Always	Always	Always	Rarely	Sometimes	Sometimes	***redacted***
28	00:00:55	anonymous	I confirm I have read the above and give my consent.	No
29	00:07:50	anonymous	I confirm I have read the above and give my consent.	Yes	Yes	an UKCRC (Fully or provisionally) Registered Unit	Director / Senior Manager	6 or 10	Creation/Generation of de-identified/anonymised dataset;Approval of the release of de-identified/anonymised dataset;	3 to 5	Both internal and external documents/guidance	Yes (but document/guidance under construction)	Yes (documents/guidance implemented)	No (this process is not covered)	De-identification followed by anonymisation, under controlled access	***redacted***	***redacted***	***redacted***	I have a general understanding, but do not use them						Lack of relevant training;Lack of time ;	Always	Rarely	Always	Sometimes	Often	Always	Always	Often	***redacted***
30	00:16:23	anonymous	I confirm I have read the above and give my consent.	Yes	Yes	an UKCRC (Fully or provisionally) Registered Unit	Senior Statistician	More than 10	Creation/Generation of de-identified/anonymised dataset;Evaluation/Assessment/Peer review of de-identified/anonymised dataset;Approval of the release of de-identified/anonymised dataset;Generation/Evaluation/Assessment of de-identified/anonymised dataset re-identification risk;Uploading/Maintenance/Distribution of de-identified/anonymised dataset;	0 to 2	Both internal and external documents/guidance	Yes (documents/guidance implemented)	Yes (documents/guidance implemented)	Yes (documents/guidance implemented)	De-identification followed by anonymisation, under controlled access	***redacted***	***redacted***	***redacted***	I have never heard of them							Always	Always	Always	Always	Always	Never	Always	Always	***redacted***
31	00:06:45	anonymous	I confirm I have read the above and give my consent.	Yes	Yes	an UKCRC (Fully or provisionally) Registered Unit	Principal investigator	More than 10	Creation/Generation of de-identified/anonymised dataset;Approval of the release of de-identified/anonymised dataset;	6 or 10	Other				Only de-identification, under controlled access	***redacted***	***redacted***	***redacted***	I have never heard of them							Always	Sometimes	Always	Often	Rarely	Rarely	Sometimes	Sometimes	***redacted***
32	00:02:12	anonymous	I confirm I have read the above and give my consent.	No
33	00:21:56	anonymous	I confirm I have read the above and give my consent.	Yes	Yes	an UKCRC (Fully or provisionally) Registered Unit	Statistician	6 or 10	Creation/Generation of de-identified/anonymised dataset;Approval of the release of de-identified/anonymised dataset;Uploading/Maintenance/Distribution of de-identified/anonymised dataset;	0 to 2	Only externally sourced documents/guidance				De-identification followed by anonymisation, under controlled access	***redacted***	***redacted***	***redacted***	I have never heard of them							Often	Often	Always	Often	Sometimes	Often	Always	Always	***redacted***
34	00:01:29	anonymous	I confirm I have read the above and give my consent.	No
35	00:37:53	anonymous	I confirm I have read the above and give my consent.	Yes	Yes	an UKCRC (Fully or provisionally) Registered Unit	Statistician	0 to 2	Evaluation/Assessment/Peer review of de-identified/anonymised dataset;Creation/Generation of de-identified/anonymised dataset;Generation/Evaluation/Assessment of de-identified/anonymised dataset re-identification risk;	0 to 2	Only internally developed documents/guidance	Yes (documents/guidance implemented)	Yes (documents/guidance implemented)	Yes (documents/guidance implemented)	Only de-identification, under controlled access	***redacted***	***redacted***	***redacted***	I have never heard of them							Always	Always	Always	Always	Always	Often	Often	Often	***redacted***
36	00:00:09	anonymous	I confirm I have read the above and give my consent.	No
37	00:24:09	anonymous	I confirm I have read the above and give my consent.	Yes	Yes	an UKCRC (Fully or provisionally) Registered Unit	Senior Statistician	3 to 5	Creation/Generation of de-identified/anonymised dataset;Evaluation/Assessment/Peer review of de-identified/anonymised dataset;Uploading/Maintenance/Distribution of de-identified/anonymised dataset;	0 to 2	Both internal and external documents/guidance	Yes (documents/guidance implemented)	Yes (documents/guidance implemented)	No (this process is not covered)	Only de-identification, under controlled access	***redacted***	***redacted***	***redacted***	I have never heard of them							Always	Always	Always	Sometimes	Never	Never	Sometimes	Sometimes	***redacted***
38	02:07:17	anonymous	I confirm I have read the above and give my consent.	Yes	Yes	an UKCRC (Fully or provisionally) Registered Unit	Senior Statistician	More than 10	Approval of the release of de-identified/anonymised dataset;	3 to 5	Only internally developed documents/guidance	Yes (documents/guidance implemented)			De-identification followed by anonymisation, under controlled access	***redacted***	***redacted***	***redacted***	I have never heard of them							Often	Always	Always	Often	Sometimes	Rarely	Always	Always	***redacted***
39	00:16:56	anonymous	I confirm I have read the above and give my consent.	Yes	Yes	an UKCRC (Fully or provisionally) Registered Unit	Data Manager/IS	More than 10	Creation/Generation of de-identified/anonymised dataset;	More than 10	Both internal and external documents/guidance	Yes (but document/guidance under construction)	Yes (documents/guidance implemented)	Yes (but document/guidance under construction)	Only de-identification, under controlled access	***redacted***	***redacted***	***redacted***	I have heard about them, but I am not so sure what they are							Always	Rarely	Often	Sometimes	Sometimes	Sometimes	Sometimes	Sometimes	***redacted***
40	00:20:23	anonymous	I confirm I have read the above and give my consent.	Yes	Yes	an UKCRC (Fully or provisionally) Registered Unit	Senior Trial manager / coordinator	0 to 2	Evaluation/Assessment/Peer review of de-identified/anonymised dataset;	0 to 2	Other				***redacted***	***redacted***	***redacted***	***redacted***	I have never heard of them							Always	Always	Always	Always	Always	Sometimes	Always	Always	***redacted***
41	00:05:25	anonymous	I confirm I have read the above and give my consent.	Yes	Yes	Other	Principal investigator	More than 10	Approval of the release of de-identified/anonymised dataset;	6 or 10	Only externally sourced documents/guidance				De-identification followed by anonymisation, under controlled access	***redacted***	***redacted***	***redacted***	I have never heard of them							Always	Always	Always	Always	Always	Often	Always	Always
42	00:08:25	anonymous	I confirm I have read the above and give my consent.	Yes	Yes	an UKCRC (Fully or provisionally) Registered Unit	Statistician	6 or 10	Creation/Generation of de-identified/anonymised dataset;	3 to 5	Both internal and external documents/guidance	Yes (documents/guidance implemented)	Yes (documents/guidance implemented)	No (this process is not covered)	Only de-identification, under controlled access	***redacted***	***redacted***	***redacted***	I have never heard of them							Always	Sometimes	Always	Rarely	Rarely	Rarely	Often	Rarely	***redacted***
43	00:05:02	anonymous	I confirm I have read the above and give my consent.	Yes	Yes	an UKCRC (Fully or provisionally) Registered Unit	Senior Statistician	More than 10	Creation/Generation of de-identified/anonymised dataset;Evaluation/Assessment/Peer review of de-identified/anonymised dataset;Approval of the release of de-identified/anonymised dataset;	3 to 5	Both internal and external documents/guidance	Yes (documents/guidance implemented)	Yes (documents/guidance implemented)	No (this process is not covered)	De-identification followed by anonymisation, under controlled access	***redacted***	***redacted***	***redacted***	I have a general understanding, but do not use them						Lack of relevant training;	Always	Always	Always	Sometimes	Rarely	Rarely	Sometimes	Always	***redacted***
44	00:05:44	anonymous	I confirm I have read the above and give my consent.	Yes	Yes	an UKCRC (Fully or provisionally) Registered Unit	Director / Senior Manager	More than 10	Approval of the release of de-identified/anonymised dataset;	6 or 10	Both internal and external documents/guidance	Yes (documents/guidance implemented)	Yes (documents/guidance implemented)	Yes (but document/guidance under construction)	***redacted***	***redacted***	***redacted***	***redacted***	I have heard about them, but I am not so sure what they are							Always	Always	Always	Sometimes	Sometimes	Rarely	Often	Often	***redacted***
45	00:05:18	anonymous	I confirm I have read the above and give my consent.	Yes	Yes	Other	Senior Statistician	6 or 10	Uploading/Maintenance/Distribution of de-identified/anonymised dataset;Creation/Generation of de-identified/anonymised dataset;	0 to 2	Only internally developed documents/guidance	Yes (but document/guidance under construction)	Yes (but document/guidance under construction)	No (this process is not covered)	De-identification followed by anonymisation, under controlled access	***redacted***	***redacted***	***redacted***	I have heard about them, but I am not so sure what they are							Often	Sometimes	Sometimes	Sometimes	Sometimes	Rarely	Rarely	Sometimes	***redacted***
46	00:03:46	anonymous	I confirm I have read the above and give my consent.	Yes	Yes	an UKCRC (Fully or provisionally) Registered Unit	Director / Senior Manager	3 to 5	Creation/Generation of de-identified/anonymised dataset;Evaluation/Assessment/Peer review of de-identified/anonymised dataset;Approval of the release of de-identified/anonymised dataset;Generation/Evaluation/Assessment of de-identified/anonymised dataset re-identification risk;	3 to 5	Only internally developed documents/guidance	Yes (but document/guidance under construction)	Yes (but document/guidance under construction)	Yes (but document/guidance under construction)	De-identification followed by anonymisation, under controlled access	***redacted***	***redacted***	***redacted***	I have never heard of them							Always	Sometimes	Rarely	Always	Rarely	Rarely	Rarely	Always	***redacted***
47	00:01:02	anonymous	I confirm I have read the above and give my consent.	No
48	00:14:04	anonymous	I confirm I have read the above and give my consent.	Yes	Yes	an UKCRC (Fully or provisionally) Registered Unit	Statistician	More than 10	Creation/Generation of de-identified/anonymised dataset;Approval of the release of de-identified/anonymised dataset;Uploading/Maintenance/Distribution of de-identified/anonymised dataset;	3 to 5	None				De-identification followed by anonymisation, under open access	***redacted***	***redacted***	***redacted***	I have a general understanding, but do not use them						Lack of funding;Lack of relevant training;Lack of time ;	Rarely	Always	Always	Rarely	Sometimes	Rarely	Often	Often	***redacted***
49	00:00:47	anonymous	I confirm I have read the above and give my consent.	No
50	00:12:45	anonymous	I confirm I have read the above and give my consent.	Yes	Yes	an UKCRC (Fully or provisionally) Registered Unit	Statistician	6 or 10	Creation/Generation of de-identified/anonymised dataset;	0 to 2	Only externally sourced documents/guidance				Only de-identification, under controlled access	***redacted***	***redacted***	***redacted***	I have never heard of them							Always	Always	Always	Rarely	Rarely	Never	Sometimes	Sometimes	***redacted***
51	01:53:55	anonymous	I confirm I have read the above and give my consent.	Yes	Yes	an UKCRC (Fully or provisionally) Registered Unit	Senior Statistician	More than 10	Evaluation/Assessment/Peer review of de-identified/anonymised dataset;Approval of the release of de-identified/anonymised dataset;	0 to 2	Both internal and external documents/guidance	Yes (documents/guidance implemented)	Yes (documents/guidance implemented)	No (this process is not covered)	De-identification followed by anonymisation, under controlled access	***redacted***	***redacted***	***redacted***	I have a general understanding, but do not use them						Lack of funding;Lack of relevant training;Lack of time; ***redacted***	Always	Always	Always	Sometimes	Sometimes	Often	Often	Often	***redacted***
52	00:10:08	anonymous	I confirm I have read the above and give my consent.	Yes	Yes	an UKCRC (Fully or provisionally) Registered Unit	Statistician	More than 10	Creation/Generation of de-identified/anonymised dataset;Uploading/Maintenance/Distribution of de-identified/anonymised dataset;	More than 10	Both internal and external documents/guidance	No (this process is not covered)	Yes (documents/guidance implemented)	No (this process is not covered)	De-identification followed by anonymisation, under controlled access	***redacted***	***redacted***	***redacted***	I have never heard of them							Always	Always	Always	Always	Never	Never	Sometimes	Often	***redacted***
